# Supplementary material for: New Trends and Advances in Non-Variceal Gastrointestinal Bleeding—Series II
Source: J Clin Med. 2021 Jul 8;10(14):3045. doi: 10.3390/jcm10143045 (PMC8303152; doi:10.3390/jcm10143045)
Supplement: Supplementary file 1 [file jcm-10-03045-s001.zip]

Archive with 2 entries (2 files):
- jcm-1275936 Figure S2-Management LGB.pdf
- jcm-1275936 Figure S1-Management UGB.pdf
